# Supplementary material for: Sleep Disorders in Pediatric Migraine: A Questionnaire-Based Study
Source: J Clin Med. 2021 Aug 14;10(16):3575. doi: 10.3390/jcm10163575 (PMC8396839; doi:10.3390/jcm10163575)
Supplement: Supplementary file 1 [file jcm-10-03575-s001.zip]

Archive with 1 entries (1 files):
- jcm-1321284-supplementary.pdf
